# Supplementary material for: Co-Developing an Antibiotic Stewardship Tool for Dentistry: Shared Decision-Making for Adults with Toothache or Infection
Source: Antibiotics (Basel). 2021 Nov 4;10(11):1345. doi: 10.3390/antibiotics10111345 (PMC8615064; doi:10.3390/antibiotics10111345)
Supplement: Supplementary file 1 [file antibiotics-10-01345-s001.zip]

Archive with 1 entries (1 files):
- antibiotics-1445932-supplementary.pdf
